# Supplementary material for: Effect of omega-3 fatty acid supplementation on cancer incidence, non-vascular death, and total mortality: a meta-analysis of randomized controlled trials
Source: BMC Public Health. 2014 Feb 26;14:204. doi: 10.1186/1471-2458-14-204 (PMC3938028; doi:10.1186/1471-2458-14-204)
Supplement: Additional file 3: Figure S2 — Cumulative meta-analysis of the omega-3 fatty acid supplements for cancer incidence. [file 1471-2458-14-204-S3.zip]

Archive with 1 entries (1 files):
- 1662085599103518_add3.eps
