# Supplementary material for: Effect of omega-3 fatty acid supplementation on cancer incidence, non-vascular death, and total mortality: a meta-analysis of randomized controlled trials
Source: BMC Public Health. 2014 Feb 26;14:204. doi: 10.1186/1471-2458-14-204 (PMC3938028; doi:10.1186/1471-2458-14-204)
Supplement: Additional file 6: Figure S5 — Funnel plot for cancer incidence, nonvascular death, and total mortality. [file 1471-2458-14-204-S6.zip]

Archive with 1 entries (1 files):
- 1662085599103518_add6.eps
